# Supplementary material for: Genetic characterization of third- or fourth-generation cephalosporin-resistant avian pathogenic Escherichia coli isolated from broilers
Source: Front Vet Sci. 2022 Nov 25;9:1055320. doi: 10.3389/fvets.2022.1055320 (PMC9732669; doi:10.3389/fvets.2022.1055320)
Supplement: Supplementary file 1 [file Data_Sheet_1.XLSX]

## Sheet: Spacer번호순
Table S1. Names and sequences of all spacers in each CRISPR locus identified in the study
CRISPR locus	Name of Spacer	Sequence		CRISPR locus	Name of Spacer	Sequence		CRISPR locus	Name of Spacer	Sequence		CRISPR locus	Name of Spacer	Sequence
CRISPR 1	1	AGTGCTGGACCATTTCAAATTCACAATAGATT		CRISPR 2	1	TGTGCCCTGGCGTTTTGCTGGCTCTCGCG		CRISPR 3	1	ACATCATGAACGCGCAGCAATATGCCGCAATT		CRISPR 4	1	AAAGTAATTCCCCAATAATTCCCCGCGCAAAAAA
	2	GGAATGATATTTCAATAAATAATTATAACAAT			2	TTTGCCGCTGTCAGCATTGCTGGCGCGTAATA			2	CGGCAGAAAAACCGGTCGCGCTAATGGAGAAA			2	AAGTATTGCCTGACTATTTCACGCAACAGATCGC
	3	TTTTTGTTAATTGCGTTTGCCACGGTTTGCAA			3	CGTTCCTCGCATTATTTCCCTTTCTTCTTCGA			3	GCCGCAACTCACAATAACAGAATCACAAATTA			3	GATCTAATATTTCAAAACCCCAACGACTGCCAAT
	4	TGAGCGTCGGCGGCTCGCTGGATTTGCGCGG			4	GGCAGAGAATCGTTCGATTGCCCCTACAT			4	TGCCAGATATTTCAGATCATGAACGGTTGCGC			4	AAGGAATCGCCCCTCGCTCTCAATCCAGAATTTT
	5	AATGCATCAGTTGAACACAAAAGTAGCTTTTC			5	CCCGAAAGAGATTGCCAGCCAGCTTAATTTGC			5	AGGAAATTTCCGGCGACTAACGAAACAGGTTG			5	AAAGTCCGCGCGATTTCATTGATTAACCGGAACC
	6	TTTTGCTGACACCGGCAATACTGAACGGCTGG			6	AAAATTCATATTGATAAACACCGCGTTTGTAT			6	GTCATCGGTATCGTCACGCGCAAGGGATTCAA			6	AAGGGAACAACAGGACACAATCCGCAACGGTGAC
	7	ACGGATTGCGGTATATGCAGTGTCCAGATTCT			7	AAATATGGGGAGCGCCGTTAATGAAATCAAAA			7	GTTGTAATTTTCGTACCCGGCGCGATCGCAAT			7	AATCAGCGACGAGCTGCGCCGGTGGGCACGTAAT
	8	TAAACCACCAGCCAGACCACCAATTACCACAC			8	GACAGAACGGCCTCAGTAGTCTCGTCAGGCTC			8	AATCGTAGGGCACACCCTTACGGCAGTTAAAA			8	AGATCCTGATAATTCAAGTCTGGGATTACCAGTA
	9	GGGGATAACGGTTATCCACTGGCCGCCGATCT			9	CTGTTTTCGCACATCTATGGACTATTGCTATT			9	TCATTGGAATACATGAGTTGCGCCCATTTTGT
	10	TGTAATAGCCTGATCTCTGATCTCCCTCGCCT			10	ACACGCCCTTATCAAATAGCTGTGATCTACCTA			10	TGGCATGCAATCACTACAGCTATTAATTTCTA
	11	CTGTCCCAGGCCGAGGCTGTATTTCAATCCTG			11	ATAGACCCCGAACAACAATACGCGCAAACCGA			11	TGAACGCGATCCGGGCGATTCGGGAGTTTTCG
	12	GCGATGGATCAGGGTATTACACTCGACGGCGG			12	TACCGTACAGACTGCCGGATATTATATTTTTG			12	TTCACCGAGTGGGTGCTCGTGCTGAATGAACT
	13	GCTGCGGGTCAATCAACTGGAGTGCAAATCCC			13	CTGCTGCTCTAGCTGGTGGAGTGCTGCTATAG			13	CACATATACGCGAACGTCATTTTGCAGTAGCA
	14	GTCGCGCGCCGACGGAATAAACCGAATAAATT			14	AACGTCAGGATGTCGCCGCTCTGCGTGGTCGC
	15	TCGTCAGGGCACAATAACTGAGGTTCGCACAA			15	GAGCCCTGCCAGAATGGGGCCTCTTTTGTACC
	16	GGGGCCGCCGTGTTCACATTTGCCTAATTTCC			16	CAGATGACCCGCGTTGTTACGAACAAACTCAA
	17	AACATGTCTTTCGTCAATTTTGGCGCTATAAA			17	TGGTGATCCCGCAATCCACGACAAAATACTGG
	18	TATATAAACGAGGTGAATTTATGGAAACTGTA			18	GGGGCCGCCGTGTTCACATTTGCCTAATTTCC
	19	GTTAGTTTTCTGAAAAAATTGTTTTCTTACGC			19	GATCGCCTGCTCCAGCGTCACTCCCTGCCCCT
	20	AATATTGTCGTGGACAAATGCCGGTGTTATTG			20	TAATCCGATATCAGTGGGCGCCGCTTTACTGA
	21	TTCGAGACACTTCTCTGCAAAATTAATGAAAT			21	ACACCGCAAGGCCTGACGAGAAATCGCCAGGC
	22	CAGGTATCAAGAAATAATCGAAGTCTTCATGA			22	CTAATCCGATATCAGTGGGCCCCGCTTTACTG
	23	CGACGTTCGACGAAATGCGCGATGGCGGTCGG			23	AACATCGGAAACGGCTTCGCGGCGGCGGCGTC
	24	TCGGTTCAGGCGTTGCAAACCTGGCTACCGGGC			24	TACGTGAAGAATATTTGCAACACCCGCAAGAA
	25	GTAGTCCATCATTCCACCTATGTCTGAACTCCC			25	GGCATAGCCAGGCTGATCCGGCGACGGCCTTA
	26	AGCAACGATAACCACAGAATACGGAGAACTGGT			26	GCCCGCCTCGTCGGTGTATTCCGCGAGATCGC
	27	GACCGCCGACAGATTGCGAGTACGTCTGGCTAC			27	GTTATCACCGAGTGCAGTAGCCCGCGCGCGCT
	28	AAGCCCGTGGCGCGGGTCGCCGCTGGCGTCAAC			28	CCTCTCTTATTTTTTCATCGTCCATATTCATG
	29	AGCCCGCCTGGTCATCTCAACGCAGCATTACTC			29	ACCCAGCATCAGGTCCGTAATTTGGCAAATCT
	30	TTTACGCAGCCATCACCGAAATTAACTATTCCC			30	CTGTTTTCGCAAATCTATGGACTATTGCTATTC
	31	GGCCGCTGAACGTTTCCCGTCGCACCGGTGTGC			31	TGGCTCTGCAACAGCAGCACCCATGACCACGTC
	32	CGCGCACCGGTACTGAGGCACAACAACGAGAGC			32	GAAATGCTGGTGAGCGTTAATGCCGCAAACACA
	33	CCGTGCCATTTTTTGCGCCGCCGAGCCTTTATC			33	ATTACGCCTTTTTGCGATTGCCCGGTTTTTGCC
	34	TTATTGATATCAGCGATGAGGAGGTTTATCGCC			34	ATCAACGTTATCGATTACAACTGACAGGGAGC
	35	TATTTATTGTGCAATTAGTTTTGCATTAAATGC			35	CCGAACGGCTCGGCGCTCTCATACCCCCAAAT
	36	ACGTATCGTTCCACCGCCTCATGTCGTTGGAC			36	AAAGTGACGCGATAGACGCGCTGATTGACGCT
	37	CGGCGGTTGTAGTCCGTCGCAGCAAGGATGAT			37	AATTGAGACGTTCCACGCAATTAAACAAGCCG
	38	TTGTTGATAAAGTGGCGCGCCAGGTGCGTTTA			38	TTGTTGATAAAGTGGCGCGCCAGGTGCGTTT
	39	AACTGTCGGAATAGTTTTTCTATCTGATCCGC			39	TGGCAAAACAAACATCGGGGTACGCGTGGTGC
	40	GTCACGCGCAGGCCAACGCCAGAAATATCTTC			40	TCGATCAGGCGGTTTTGTTCTTCCAGCGACGC
	41	CGGTGATTTGGTATGTGGTCTCAATCCACTGG			41	ACAAAAACAAAACACCGAAACGGCTGTACCTG
	42	ACGGCTGTTTGCGTCGCTGTGAAAATGATGTC			42	GATGAAATCACACTCACTACTGAGCAAAAGCG
	43	ATAAGGCCAGATGAGGGATTCGCAATGAGCAA			43	GTGCTGCCGTCGTACCCGGCGGGCGCTGCCGC
	44	GTTCAGCATCACCACCGCTTGTCATAAAATTA			44	TTAATTAATTTAATCAGCGCGGTAATTATTCC
	45	CATATGTGAAATGGTATGGCGCTTAAAGGTGG			45	GCCTTAATGACGTTGCGTCAGCGATGGCAACC
	46	GACATTAACGCAGTTACAAAACAAGGTATCTG			46	ATATCCTCCAGAACACGCGCCTCATTTCGACT
	47	GCTCGCGGGCGCTGGGCGGCACGCTGGGTCTG			47	TCGCCGGTTGATTTCAGCAGCCCGCGATAGTC
	48	CGCGGGGCATTGCATTTTCAAAGAGCATTTTC			48	ATGTAAATACTATCTTGTACCGATTATCGGTA
	49	TAAACCCGTCATGATCGTTCCTCTTGTAAATC			49	GTTATTCGTCGCGCGGCGGCTCATGTCGATCT
	50	TATCGTGTCAGAATCGACACTTTCGCCCGCAA			50	GCCGTCCAGAATTTTTTAAAGCGCTTCAACTG
	51	CAGCAAACCAGTTACCCGAATCCACCAGCCCT			51	ACACGCCCTTATCAAATAGCTGTGATTTACCTA
	52	TTCATGAAGCACGCTGGAATTTATATTTGCCC			52	TACCGTACAGACTGCCGGATATTATTTTTTT
	53	AAAAAATGATGCTGTATTTCACTATTGGGTTC			53	GGGCGCACGGAATACAAAGCCGTGTATCTGCTC
	54	CCGTTAAAATATTCGCCCGTTGTGTAAGCGTA			54	TTTGCCACCCGAGTCCATAAATTCTTGATATGC
	55	ATCTCCAGCGCCTTTTCGACGCAACGGTGCGC			55	ACTGTTCGGCGGGGCGGTAGTACCACTGTTTTTTCGGT
	56	TGACCGATTTTATTGATCGCCCGATAGACCTG			56	ACATCAACATGCAGCGCGAACGGCTGCCCCTCGC
	57	CCAGATTCCGCTTTCTCTACCTTCTCTTTTTC			57	ACAATCGTGTGTAAATTCGCGGCGGCTCCACTGGGGGG
	58	GGGTTGTGCGCCCTGGTGGGCGAAAACGGTGG			58	ACGCTACATGGAGACGCATCATGACGTACAAAAACGGT
	59	ATTTTCCTGATCGAGTTTTGAGAATTTTGTCG			59	TGCTGTATAGAGATTATCGGCGTGGGATTGTCGG
	60	GAGTCTATCAGCGACACTACCGGCAATAGCGA			60	AACCTGTGCGCTGAGTTTTGGGTTCCAGCAAAC
	61	CTATAGCGCCACGTTCCGAGCGCTGCGAGCTG			61	CCGCCAGGGTTATTCCACCCGGAGCAAACGCTC
	62	GGCCTATGCGTTTTTCTCTCTGTTAATGCGCCCC			62	CACTCTGAGCATTGGCAGAATCACCCCGATAGC
	63	CTAATGAGTCAGTTTGAACAGATCCCCGACAA			63	GGCGGCTGGTTTCCTGTAATTCGTGAATCATAT
	64	GGCTTTAAAATTGTGTTCCCGTCTGGCGCTGG			64	TTACCAACTGGATAACGACGGGAAAGAGCTGTC
	65	GCATCCATGCCGACGCCTTTACGTGTGCGGGG			65	GAGCCCCTCTTTATTCGCCCCGTTCCAGCGACC
	66	GAGGTGGCAATACGCGTAGATCATTTGGTCGT			66	GGTGTTGTGACTACTGTATCTGACGAGGACCT
	67	CTGCTGGGCGGCTGGGAGAATACCGCAAAAAT			67	TCCGCATCGCTCATGCCGATAATCGGGCTCGG
	68	TTTCAGAGATGTTATAGCCGACGGCGCGGGTT			68	CTCACCGCTTTTGACGCCAGGGAAATCGGCGGC
	69	GAATCCGCAGTTAAAAACCGAATATTGAATGC			69	CCGTTCATATTCGTTTCCTCGTGGCGCGATCTA
	70	GACTCAATGGCAACCGTCACGGCCTGTCCTGG			70	GGACCAAATACCCGTCCCTCAATCCACGCCGTC
	71	GAACGCGAGATGCCCCCAGGTTTGTGGGAACT			71	ATCATCTCCGCTGAATAGCGTAAATTATCAGGC
	72	TTCCCGCGCGATTGCGATCGCCATCGTCCGAT			72	ATTAAATCGTCAGAAAATAGCGGTAATCAAGTC
	73	TTTTTATGCGTGGCAGTAAATCCCCACGTCGG			73	ACAAATGATGCGCCAAAACCAAGACTTTTACA
	74	CTTTATTCCATCCCTTAATGCTTTGATGAAAT			74	TTTCCCCCATGCGGGAAGCGCGTGCGATTTCG
	75	AATTGATTGCTGGGTGATATTAGAAAACGTCG			75	TGATCAATCTGGTTTATATAGGCTTGCGCGGA
	76	ATGTAATGAATATTAAGCTTTTCACATTGTCC			76	CTGCAACTGATTTTACGCGAGCGCAGGCCGCG
	77	TGTTGCAGCGGCGCACCGCTGACGGACTCGCC			77	AGTAATCTCCGATCTGTTTGTAAATCTGCTGC
	78	TTCATTATAAAAATCCATTTTGATTAAAGACT			78	GAGGTCGCAGTCCTGCTCAATCTGCCCCGTGT
	79	GGTGAACCCCATCACCAAGAACATGAAGCCGT			79	ATTTTTCCGTGACAAAACATGTGAAAACAGGGC
	80	TGAGGTATTCCGCCAGGGCGGACAATTTATCA			80	TAATCACGTTTTAGCGCGCCCTCGTCCGGTTT
	81	AAGCGCGCCCCATTTAACGCCGCTGCCGACGG			81	ATCACGATAACGCTGCTGTGATTCGTCCCCGT
	82	CCTTTTGATATTCGTGAACCAGACTTTTAGTA			82	AAGACGACGTGATCCGCAAAGTCGAAGGCACG
	83	CCCCGCTTCGCTCGAGTACCCGCTCTATATCC			83	TGTTTTTCTGCCGGTTTAACACGGTGCGATAA
	84	GCGGTCGATTTTGCTGGCGTTGTTTCGGCTGG			84	ACTAGTCACTGAATACCCCCAGGGTAGCCAGCGACGGT
	85	AAACAGATTGTTCGTTTTCCCCATATTCATGA			85	ACCGCCGCCTGGCTCTGGCACTAAACGTGAGCGCCGGT
	86	GCTGGCCGTCGTTTTTACTCAGTAACCGCCAACGG			86	ACATATCAGCGTTATCAACCGCGATTTCCGTCTCCGGT
	87	ATCTGGTTTGTCACCTCGGTGCCGTAGCCGTT			87	ACCCTGAGATTACGTTGAATTGGCTTTCCGTCAGCGGT
	88	CACATTCAACAGGTTAAGGTAACCGATTTGAC			88	ACCCCGTTTGGGGGTACGAGTAGGGCTCATTGGCCGG
	89	TTTACGTCGAAGCGCCTTTTTCGCCTCCAGGT			89	GCCTGACATTGCAGACGTTACAAATTGAGAGG
	90	TGCCTCGGCGGCGGCTCTGCGCAACCGCGAAA			90	TCCGTCCACCCTGATAGCCGCCCTTGTGATCC
	91	GTTAAACCGTGATGATCAGCAAAAGCTATTTC			91	TACTGCTCCGCTGGCGTTTCTCCCTCGCCCAG
	92	GTCAATAGGCGGCGTCCCGTAGCCGTCCCCTT			92	ATCTTCTTGTTCAGGAACGTCAGTAGAGGTGT
	93	TTGAAATGGTCCAGCACTGCGACCGTCGGCCC			93	AGCATTAACCCCCACCAGCTCGACGTGTGTGG
	94	GCTGGTGGCGCGGGCAAACGGAACAATCCCGC			94	GCGGGCGTTAACGCGGTGATACTGTTTGACGG
	95	GCTAACCTATAACACGGAAAATCACACGCTAA			95	ACCGAGCGCCGCTGGGAGGCGTATCTCACGTT
	96	GGCCATTCCCCCAAGCAGACGCAGGAAGTTAA			96	ATATACAGCAAACCTTCAGAATGCATTCCGGG
	97	CTGGATTTCACCTCAGCAAATGCTGGATGTGG			97	GCCGTCTGCCTCCAGCCCAGCCCTGGATATTT
	98	CACCCCTGATATTTTTGCCACCGTGGTTACTC			98	TGGTTCACTCACGCAACGTCTGAGCGCGTTGA
	99	AGAAATCAAACTCAGCGTGCAAATGGGGTAGC			99	AGGGCCGCCGCTACCCCAGAAGTGCCACTCCC
	100	TTGCGTTATTTCTATCTGGTGAGTCGCGGCAC			100	GCGTATCGTCTCGTTATTGCGCCGCCCCAACT
	101	GTATTTTTTATCGTCGCATGAGTCGCGGTAAC			101	AGTATGCGTTCAATCACTGTCAGGCCTACTTC
	102	TTCTGCCGCGCCAGCAAACGTATCGGCGGTCA			102	AGTTGCCCGATGGACACTCCCAGACCATCAGC
	103	CCCAGGCCAAGCATTATATCCTGTGCGTCGTT			103	GCGGCGGTTATTGTCATGTGCAGCCCCA
	104	ACCAAGAAGCTGACGAATCAGCCCGACACGCA			104	TCCGACATTTGACTCGATGCGCGAGGGATTA
	105	ATACAGAGGAAGTTAAGGAACTTAAGGCGCAA			105	TAATTGCGGGGGGTCATTTGATTGCCTCACT
	106	TGTTGCGTACTCTGGTCCGGTCGCTAAAACCC			106	TGCATGGCTTTGGCTTCCTCTTTGACGGACGC
	107	GCGGAATGGTTGAGGAGCAGCCAGTTACCCTG			107	ATATATCAGAGCAAAAAACAAAGCCACAGCCA
	108	GTACCGGTGCTGGCTGGTAGCGAATACACAGA			108	CCTCTGCCTGTAATTCAGCTTCACTGTCAGTG
	109	TCGTGAGCGCGAGAACGCGCGAACGTTTACTG			109	GCTGGTTTTGAATCGTCCGGCGCTCGAGACGC
	110	TCATACTGCTCCCACACCGAAAGCGCGGCAGC			110	CATAAAGAAACTATTTTGCGTTTCGTTCAGGT
	111	CGGAGGAAGTACCACGCCTGACCAGCGTTGAC
	112	GCGTGTCGGCAAATCCCGAGGAAATAGAACCC
	113	CCTTTCAGCATGGCCACAGCTTCGCTCCCTGG
	114	TTTACGTCTATTTTTGCGTAAGGTGCGCCAGC
	115	TTCACCATCAACGCCCGTTTCGAAATTAATTT
	116	GCTGAACTGGAACCCGCTTTACCGCTTCTTCC
	117	GACGTTTCTGTCGCGGGCGTTGTCACGTTCAC
	118	AGCAAGGCAGTATGAAATGCCCTTATGGTCAC
	119	GCGCCGTGTAACTTGTGCGCAGCAGATTCCGC
	120	CGATTATTCCGGCTGGTATTGAGCGTTTATCG
	121	GTAAATTGCGACGTCCTGCGCCAGCAGCTCGA
	122	TAATAAGGCGCTGACGGGTGATATTACGCTGA
	123	CAGCTTCTGCGGCTGTTTGATCTGTCATCAGC
	124	TACAGGAAAGAATCCGCCAACGGCGACAGGGG
	125	TAACAGACTGAAATCTGTAACGGCGACACGTA
	126	ACTCATACATCGATGACGGAGTAAGCAGTACG
	127	GTCGCTCGTGTGCGCGACGGTTTAGCCGCCTC
	128	TTCTGGGCGTTCCCTACCCCCGCCAGAAACGC
	129	CCATGTTAATGATGCTCTTCCTCCTAGCCCAA
	130	ATCCACTATGCGGTTTGCAATATCCTGGAGTT
	131	GGGGGATAACGGTTATCCACTGGCCGCCGATC
	132	CTGTAATAGCCTGATCTCTGATCTCCCTCGCCT
	133	CTGTCCCAGCCGAGGCTGGTATTTCAATCCTG
	134	GCGATGGATCACGGTATTACACTCGACGGGC
	135	CACTGCGGGTCAGATCAAACTGGGAGTGCAGATCC
	136	GTCCCGCGGCGACGGAAATAACCGAATGATT
	137	GAGAGTGCTGACAGGTGTCTCGATTACCTGAT
	138	GGTAGTACGCGCCTCCGGACGTTTTTATGTCG
	139	TCTTCGCGGGTAATCAATGATGATTCAGTTTC
	140	GAACGCAATATCACGGCGTTCTGCGGCCTCGG
	141	GCGCGAATTTGTGCGCATGGGGCGCATTTTTGG
	142	ACGGTCCATGGCACACAGGATCCAGACGTTAA
	143	ACGATGGCGATGCGTGAGAAAGGGGGTCGATA
	144	AGTTCGCTGAGTAGCCTTTTTTCTGTGCCTAA
	145	GCGCAGCCCGATGCGGTTAGAGATATAGGCCTC
	146	GAAGCATCAAACATTTGGTGGACCAAACGGA
	147	GTACGCGGCGAGTTTTAGCGACAGGTCATCC
	148	ACGCCAGCCACCTGCTTCGCCAGCCGTTCGG
	149	GTTTGCTCCCATGTTTTGCCGGTAATCCGCA
	150	TCAGCAGCCAATTCCGCCAATGTGGCGTTAG
	151	AAGCACGGAATTTTTACAGCGCGTTAGATCC
	152	GTGCGGGCGGTTCAGAGGAATTGTTCGTAGG
	153	CACGGTAGCGCCACTGCGCGTCGGTGACGGG
	154	ACGAACAGGGATTTGTCGGCAGTTTCTTTAC
	155	TAATTCGCAAATCAATATATATTTTGTCCGT
	156	ATTGCGGATGCTCCCGGAATTGCGCGGGCAA
